# Supplementary material for: Porcine Small Intestinal Submucosa (SIS) as a Suitable Scaffold for the Creation of a Tissue-Engineered Urinary Conduit: Decellularization, Biomechanical and Biocompatibility Characterization Using New Approaches
Source: Int J Mol Sci. 2022 Mar 4;23(5):2826. doi: 10.3390/ijms23052826 (PMC8910833; doi:10.3390/ijms23052826)
Supplement: Supplementary file 1 [file ijms-23-02826-s001.zip]

Archive with 1 entries (1 files):
- ijms-1616817-supplementary.pdf
